# Supplementary material for: Imaging the electrical activity of organelles in living cells
Source: Commun Biol. 2021 Mar 23;4:389. doi: 10.1038/s42003-021-01916-6 (PMC7988155; doi:10.1038/s42003-021-01916-6)
Supplement: Supplementary file 7 — Supplementary Data 2 [file 42003_2021_1916_MOESM7_ESM.csv]

-0.0132650138	0.032128412	-0.013456994	-0.0101
-0.010334036	0.022779883	-0.004814509	-0.01585
-0.0099873222	0.023632062	-0.008518431	-0.01224
-0.0036259054	-0.028198214	-0.00786862	-0.01652
-2.38E-04	-0.026277632	-0.010337902	-0.01247
-0.0192613676	0.029991605	-0.007153828	-0.00789
-0.0018996763	0.029635471	-0.011572543	-0.00692
-0.0041257918	-0.023161456	-0.001890359	0.00232
0.0199938643	-0.005825342	0.001098771	-3.50E-04
-0.006988586	0.030958256	-0.003060019	0.00156
0.0097213218	-0.028605225	-0.004164698	-0.00735
0.0041219413	-0.002442065	-0.001110586	0.00343
0.0013698251	-1.91E-04	0.001878544	0.00845
-0.0093523443	-0.005265702	0.002463374	0.00915
-0.0013671863	-0.012477424	0.002658318	-0.00208
0.0062634929	-0.030792908	5.14E-04	0.00544
-0.0067113315	0.02840172	-5.91E-06	0.00211
-0.0031514398	-0.004795096	0.001293715	0.00477
0.0069377207	0.012375671	-0.005984168	-0.0011
0.0157919232	0.025094757	0.005517486	0.00434
0.0025540985	0.005672712	-0.002280246	4.30E-04
0.0117056057	-0.022881636	-0.001110586	9.90E-04
-0.0029730034	0.013545827	0.007791824	0.00823
0.0130279471	0.01823917	0.005972353	0.00632
0.0170337958	-0.012401109	0.005517486	0.00947
-0.0125214839	0.007631452	0.005322543	0.00875
0.0018442907	0.013736613	0.005387524	0.0072
0.0076568373	-0.025107476	8.39E-04	0.0081
-0.0060040749	-0.052326321	-0.004424622	0.00261
0.0157828827	0.027244283	7.74E-04	0.00295
-0.0099760445	0.025005724	-0.005659263	0.00658
0.0090093879	-0.012286637	-0.001240548	0.00702
0.0062687066	0.027943833	-0.001175567	0.00674
-0.0011945458	-0.029113988	-0.005139414	0.00264
-0.0041524883	-0.033069624	-0.002475189	-0.00396
0.00128271	0.006588487	0.010715974	0.00991
0.0094279551	0.01614052	7.74E-04	0.01467
-0.0063712641	-0.007160846	5.79E-04	0.01195
-0.0112616872	-0.021597008	-0.004164698	0.004
0.0023722603	-5.98E-04	-0.005074433	-0.00511
0.0070870664	0.020528605	-0.005269376	0.00288
-0.0074200207	-0.033438478	-9.16E-04	-6.00E-04
-0.0116586604	0.047950955	-0.008713374	-0.00387
0.0151596077	0.03563888	-0.004814509	-0.00273
0.0031910454	-0.004400804	-0.00370983	-0.00222
-0.0065134271	0.011447178	-0.007478733	0.00146
-0.0012268812	0.032967872	-0.006568998	-0.00395
0.0042083171	-0.035588003	0.003892958	0.00886
-0.0074400709	0.019333011	0.001553639	0.00655
0.0025804809	-0.002696446	7.74E-04	0.0032
0.0026527595	-0.027918394	0.003243147	0.00591
1.52E-04	0.018557147	-0.00370983	-0.0017
-0.0073339131	0.035231869	-0.004164698	0.00558
-0.0029621509	-0.011561649	-0.006828922	-0.00359
6.03E-05	-0.033311287	-0.015731333	-0.0195
-0.0025088541	0.0016662	-0.005919187	1.80E-04
-0.0054096226	-0.039708987	-0.008128544	-0.00367
-0.0250280639	-0.025628959	-0.002605151	4.50E-04
-0.0018117567	6.61E-04	-0.005334357	-0.00243
0.005178574	-0.024000916	-0.007933601	-0.00166
0.0076010628	0.018175574	9.69E-04	0.00133
0.0043421457	-0.01823917	-0.008973299	-0.0053
0.0255765632	0.016827351	7.09E-04	-0.00293
0.0191730771	-0.035231869	-0.002215265	-0.00786
0.0071894101	-0.010187988	-0.012417297	-0.0145
0.0147706803	0.012070413	-0.009363185	-0.00865
0.0099566309	-0.011803312	-0.008648393	-0.00268
0.0131698088	0.001335504	3.84E-04	0.00297
0.0107799363	0.011536211	-0.002345227	-0.00442
-0.0064065632	-0.02519651	-0.005854206	-0.00425
0.0070979318	-0.003955636	-0.005269376	-0.01237
0.0010489243	-0.013037063	0.010780955	0.01095
0.0293729157	0.023161456	-0.002475189	-0.00302
0.0143247233	0.030398616	-0.005204395	0.00707
0.0056571474	-0.027053496	0.005972353	6.60E-04
-0.0014324266	-0.01962555	-0.002280246	-0.00748
0.0155482465	0.01795935	0.001683601	0.00935
0.0096821958	-0.036923507	-0.005139414	-0.00955
0.006411844	-0.001742515	-0.010012996	-0.00414
0.0099909353	-0.030894661	-7.21E-04	-0.00417
0.016645987	-0.009666506	-7.21E-04	0.0028
0.0084815422	0.001678919	-0.010532845	-0.01206
0.0018493601	0.006092442	-0.00903828	-0.01197
-0.0028503414	-0.020554043	-0.009558129	-0.00886
-0.0014438614	0.023504871	-0.007543715	-0.00896
-0.0013409482	-0.016674722	-0.015666352	-0.01307
0.0073952365	-0.001691638	-0.008843336	-0.00781
-0.008270435	-0.013304164	-0.002670132	-0.00471
0.0080470199	-0.013329602	-0.008063563	-5.40E-04
0.0025811871	-0.017081733	0.006297259	0.0111
-2.66E-04	0.019752741	-0.008128544	-0.00378
-0.0042110822	-0.037762967	0.005452505	6.80E-04
0.0080127155	0.023415838	-0.002670132	-0.00579
0.0053141035	-0.041006334	-0.001760397	2.10E-04
-0.0010436435	-0.036592811	-0.012742202	-0.01608
-4.38E-04	-0.008687136	-0.0161862	-0.02498
0.0082528462	-0.051944748	0.010391068	0.02268
-0.0049086048	0.012782682	0.002528355	0.01475
0.0075781932	-0.016216835	0.001878544	5.40E-04
5.23E-04	-0.038309888	0.005127599	-0.01607
0.0015977945	0.023441276	9.04E-04	-0.010688
-0.006246476	-0.024344331	-0.007413752	-0.003637474
-0.0110948298	-0.059677953	-0.021059783	-0.0124809435
0.012483721	-0.016216835	0.021437854	-0.0078006685
-0.006806781	-0.031823154	-0.008583412	-0.017805858
-0.0095282627	-0.072002747	-0.003060019	-0.014416385
-8.61E-04	-0.016572969	7.74E-04	-0.017577712
-0.0102257853	-0.020833863	9.04E-04	-0.0208087675
0.0104483272	-0.061573097	-0.005724244	-0.021587856
7.86E-04	-0.026939025	0.005582467	-0.010930783
-6.66E-04	-0.008152934	0.00519258	-0.0096806345
-0.0074928688	-0.062132736	-0.010467864	-0.0261629365
-0.0020384708	-0.014207219	-0.008063563	-0.028350519
-0.0170409241	-0.023085142	-0.017160917	-0.041146566
-0.0094596539	-0.075805754	-0.005529301	-0.0258316405
1.46E-04	7.00E-04	-0.004814509	-0.019903263
-0.0120667875	-0.059092875	4.49E-04	-0.0141569195
0.0025697523	-0.026214037	-0.003189981	-0.014267465
-0.0050572571	-0.055162677	-0.001435491	-0.005751054
0.0084815422	-0.028897764	-0.017680766	-0.025852349
0.0054627558	-0.054475846	-0.017225898	-0.023835473
-0.0011465567	-0.03327313	-0.015081522	-0.0180463655
0.0045708417	-0.063569993	-0.022879253	-0.014155887
-8.49E-04	-0.03646562	-0.026908081	-0.0270628665
-0.005011518	-0.022614535	-0.02209948	-0.0200117885
-0.0121125267	-0.063798937	-0.025218573	-0.016281101
0.0059658869	-0.074393936	-0.025543478	-0.019020038
-0.0035592988	-0.074215868	-0.035615548	-0.031240853
-0.0144337904	-0.051028974	-0.038539698	-0.036436183
-0.0064294328	-0.03313322	-0.040359168	-0.0367947135
-0.0025530367	-0.084581924	-0.04107396	-0.02971281
0.0094763695	-0.043969881	-0.037629962	-0.0310799135
0.0015291858	-0.062997634	-0.03334121	-0.0237614705
3.06E-04	-0.095482181	-0.036460302	-0.029786858
0.002695535	-0.062794129	-0.039384452	-0.0329145765
-0.0037879947	-0.036720002	-0.046272448	-0.0398368315
0.013158374	-0.02964819	-0.058163989	-0.0463458275
-0.0051830399	-0.013342321	-0.04932656	-0.039050006
-0.006863955	-0.010823942	-0.055369802	-0.043692679
0.0062174524	-0.048078146	-0.058488894	-0.050154333
0.0027870134	-0.052962275	-0.067651229	-0.0526987315
-0.0106831771	-0.043181298	-0.071420132	-0.056398746
-0.0027474282	-0.092747577	-0.05764414	-0.0366981715
-0.0087621313	-0.071277759	-0.065441871	-0.0496188035
-0.002141384	-0.039543639	-0.061023157	-0.041299571
2.14E-04	-0.049947852	-0.072004962	-0.056558043
-0.0132102672	-0.059614357	-0.069080813	-0.058047254
-0.0219807563	-0.063582712	-0.068041115	-0.0477062975
-0.0237645846	-0.093154588	-0.07070534	-0.060451197
-0.0106488727	-0.042011142	-0.080517486	-0.0714537125
-0.0141136161	-0.064371296	-0.089484877	-0.077944279
-0.018904796	-0.024522398	-0.086820652	-0.0779568285
-0.0228841052	-0.055200834	-0.090589556	-0.0866628585
-0.0126842666	-0.094172115	-0.091109405	-0.0873133235
-0.0142851381	-0.077382921	-0.100011815	-0.0837639785
-0.0227697572	-0.088016077	-0.09734759	-0.086056003
-0.0298364616	-0.067055023	-0.101181474	-0.092811646
-0.0269205885	-0.055493373	-0.100206758	-0.094910729
-0.038927125	-0.07266414	-0.094553403	-0.0956086435
-0.0313001156	-0.110884994	-0.101246456	-0.1033909375
-0.03696034	-0.068428684	-0.100986531	-0.096961249
-0.0387670378	-0.075017171	-0.105275284	-0.098004803
-0.0282355901	-0.071010659	-0.10683483	-0.096155231
-0.0247365423	-0.031543334	-0.116192108	-0.1101493275
-0.051471097	-0.073007555	-0.120285917	-0.1084859105
-0.0290131563	-0.100264557	-0.114372637	-0.105700358
-0.0310714197	-0.094668159	-0.123210066	-0.1144331655
-0.0413970411	-0.081135051	-0.119571125	-0.1153316505
-0.0371661663	-0.049706189	-0.119571125	-0.118798025
-0.032569378	-0.107374526	-0.140625	-0.139061597
-0.0461996557	-0.105911831	-0.143159263	-0.138904437
-0.0402649962	-0.067678258	-0.139845227	-0.12707637
-0.0558734937	-0.055938541	-0.120935728	-0.1086123265
-0.06621055	-0.078514919	-0.127433837	-0.1161205055
-0.0451247848	-0.078629391	-0.139065454	-0.128394264
-0.0555647542	-0.113619598	-0.137700851	-0.132119458
-0.0580461051	-0.105161405	-0.14004017	-0.129669897
-0.0757471704	-0.07655618	-0.137440926	-0.1270185795
-0.0690692491	-0.079799547	-0.143029301	-0.1322301205
-0.0640379386	-0.094146677	-0.144848771	-0.1422377975
-0.0721452094	-0.119203276	-0.141144849	-0.1225920785
-0.0615565877	-0.115743685	-0.15011224	-0.1406346125
-0.0647240264	-0.107959604	-0.151606805	-0.148189712
-0.0605388908	-0.076060136	-0.147383034	-0.1492739655
-0.0654901578	-0.12053878	-0.145303639	-0.146604417
-0.0680286826	-0.096893999	-0.143484168	-0.1435093915
-0.0676856387	-0.127801379	-0.152646503	-0.148317618
-0.0771993896	-0.146371245	-0.152581522	-0.1559115495
-0.0586750189	-0.143522169	-0.162913516	-0.163426291
-0.0724425142	-0.107094706	-0.169996456	-0.1798690685
-0.0739404725	-0.093879576	-0.157780009	-0.144671193
-0.0667022462	-0.094401058	-0.154400992	-0.1490927395
-0.072339601	-0.146625626	-0.156740312	-0.157994152
-0.0762045623	-0.125092213	-0.159339556	-0.155447088
-0.0761245187	-0.134949505	-0.157844991	-0.160300134
-0.0858898351	-0.116417797	-0.154660917	-0.155630379
-0.0809156985	-0.125193966	-0.161613894	-0.162092984
-0.0943515847	-0.121034825	-0.168371928	-0.1749501435
-0.0811215249	-0.146701941	-0.171166115	-0.1838570145
-0.0970845011	-0.122319453	-0.174480151	-0.178323639
-0.0953349772	-0.120755005	-0.176104679	-0.1759334295
-0.088371186	-0.143140597	-0.157909972	-0.162078909
-0.0790403919	-0.131757015	-0.168696834	-0.166376328
-0.0911384068	-0.105453944	-0.17324551	-0.1737099145
-0.0958038038	-0.120208084	-0.174350189	-0.17712594
-0.0988454598	-0.154854875	-0.175974716	-0.1744068775
-0.1022187248	-0.131464476	-0.175259924	-0.173789985
-0.093322453	-0.123489609	-0.176689509	-0.179985647
-0.0982051111	-0.100697006	-0.178314036	-0.1828375355
-0.0931738006	-0.143420417	-0.184747164	-0.196800618
-0.0844604855	-0.128488209	-0.179678639	-0.191386827
-0.1028133342	-0.134567933	-0.167332231	-0.17440062
-0.1087479937	-0.115692809	-0.175324905	-0.1830953225
-0.0968215007	-0.143496731	-0.181628072	-0.1933749785
-0.1157346545	-0.119915545	-0.183447543	-0.186352051
-0.1076273836	-0.115527461	-0.187411389	-0.1932684005
-0.1046772061	-0.110223602	-0.187281427	-0.1946881055
-0.1048830324	-0.131642543	-0.189035917	-0.1889925335
-0.1174270044	-0.126135178	-0.181173204	-0.185880722
-0.1079818623	-0.15047951	-0.18923086	-0.1994365225
-0.1113322578	-0.158607006	-0.190920369	-0.2038882385
-0.1258201452	-0.134924067	-0.200017722	-0.2133042385
-0.1264376242	-0.152387372	-0.195079159	-0.2122529825
-0.1144310877	-0.131222813	-0.179223771	-0.1881800705
-0.1211890525	-0.156025031	-0.182927694	-0.1963767025
-0.1114123013	-0.146612907	-0.185721881	-0.2009416755
-0.1177929179	-0.174989189	-0.185526938	-0.2043219565
-0.119473833	-0.15561802	-0.185721881	-0.1988662815
-0.1149799579	-0.128411895	-0.200732514	-0.213467656
-0.1311258909	-0.133270586	-0.201772212	-0.2162185315
-0.1164779163	-0.151611508	-0.186371692	-0.202146582
-0.1086679501	-0.127877693	-0.188711011	-0.204710738
-0.1222753582	-0.140927476	-0.185851843	-0.200185818
-0.121497792	-0.154918471	-0.191310255	-0.2123288165
-0.1420918609	-0.154168045	-0.196118856	-0.206969576
-0.1182045706	-0.154575055	-0.19098535	-0.203928714
-0.1243907956	-0.157475007	-0.197418478	-0.215443563
-0.1417831214	-0.163821831	-0.200407609	-0.2226076735
-0.1343733731	-0.137734985	-0.20105742	-0.2239293465
-0.1436126889	-0.165958638	-0.188516068	-0.2035068995
-0.1336415462	-0.152082114	-0.189490784	-0.203233089
-0.1391188138	-0.161723182	-0.199043006	-0.2223195185
-0.1404109458	-0.165844166	-0.214248582	-0.233728975
-0.1556878342	-0.153074203	-0.208140359	-0.230086059
-0.1512396983	-0.182722393	-0.197028592	-0.2136262255
-0.1483123903	-0.134237236	-0.194624291	-0.208045894
-0.1492843481	-0.149843555	-0.199822779	-0.2155438485
-0.1537096144	-0.162753428	-0.200667533	-0.21355234
-0.1522916996	-0.176159345	-0.212299149	-0.231704011
-0.1461054746	-0.174582178	-0.212883979	-0.23563851
-0.1452249952	-0.161939406	-0.189295841	-0.211972458
-0.1522916996	-0.15409173	-0.198458176	-0.229230832
-0.1580777067	-0.162193788	-0.201837193	-0.225328451
-0.1494215656	-0.182684236	-0.200537571	-0.221597422
-0.1588438381	-0.174264201	-0.205476134	-0.215398744
-0.1524746563	-0.162982371	-0.205411153	-0.232792115
-0.1515484378	-0.161557834	-0.204826323	-0.226140456
-0.1579633588	-0.152323777	-0.210999527	-0.2344437105
-0.1542584846	-0.184452189	-0.217822543	-0.240827583
-0.1554133991	-0.184604818	-0.216262996	-0.2345992285
-0.1624343643	-0.175497952	-0.198523157	-0.2146256065
-0.1615195805	-0.195632266	-0.211714319	-0.232363164
-0.1685862849	-0.192083641	-0.215548204	-0.2295309255
-0.1682889802	-0.165945918	-0.211779301	-0.2273272485
-0.1736061607	-0.173653685	-0.215548204	-0.233041743
-0.1778370354	-0.18471929	-0.216262996	-0.2409325635
-0.1625487122	-0.198659408	-0.207555529	-0.2338196465
-0.1748868579	-0.192897662	-0.208335302	-0.2351619565
-0.1765334686	-0.179555341	-0.20820534	-0.234500891
-0.1819535623	-0.203721605	-0.212104206	-0.228188885
-0.1783630361	-0.168769556	-0.21528828	-0.2410976595
-0.1698784169	-0.190252092	-0.220096881	-0.2463669915
-0.1839546517	-0.18067462	-0.201772212	-0.2180676465
-0.1684833717	-0.183472819	-0.210024811	-0.240201921
-0.1729315076	-0.206354455	-0.209569943	-0.241191266
-0.1785802972	-0.211353056	-0.202357042	-0.224977057
-0.1757444676	-0.18165399	-0.207230624	-0.2368299165
-0.1865846549	-0.184973671	-0.208400284	-0.2440442585
-0.1777684267	-0.202119	-0.209375	-0.246913579
-0.1715250277	-0.185520592	-0.202227079	-0.2361487885
-0.178648906	-0.204675536	-0.22302103	-0.2571519255
-0.1819192579	-0.197158556	-0.220161862	-0.248592984
-0.1834972598	-0.18193381	-0.216782845	-0.246913732
-0.1845035219	-0.206507085	-0.201837193	-0.21778617
-0.1816448227	-0.193164763	-0.208530246	-0.228985594
-0.1827425632	-0.195237974	-0.214508507	-0.2374517275
-0.1847436526	-0.17385719	-0.213988658	-0.2395308195
-0.1991286269	-0.2051843	-0.218407372	-0.243414054
-0.2036911108	-0.179491745	-0.223995747	-0.248104258
-0.1952636656	-0.229592226	-0.224645558	-0.2610615505
-0.2014956298	-0.202856707	-0.230883743	-0.2686100165
-0.1860243499	-0.200338328	-0.209375	-0.238591025
-0.1923820969	-0.195365165	-0.226205104	-0.2540722315
-0.191021356	-0.18666531	-0.222696125	-0.2542443825
-0.201427021	-0.199422553	-0.218667297	-0.2533994155
-0.2037482848	-0.187148635	-0.2200319	-0.247939127
-0.2089511173	-0.183841673	-0.217757561	-0.2506497965
-0.2093970744	-0.201228664	-0.21769258	-0.246218565
-0.205200504	-0.190799013	-0.216392958	-0.2450566465
-0.1968645372	-0.206329017	-0.219836957	-0.252253485
-0.2035767628	-0.215804737	-0.217757561	-0.2480354085
-0.2124272955	-0.20699041	-0.216003072	-0.2562973085
-0.2109407719	-0.199130014	-0.21710775	-0.2488449365
-0.203508154	-0.21130218	-0.213923677	-0.246566835
-0.2120728168	-0.233764086	-0.22419069	-0.260768558
-0.2005922809	-0.203072931	-0.221591446	-0.2653737365
-0.2046630685	-0.224377401	-0.205281191	-0.239989259
-0.2158348649	-0.215855613	-0.21470345	-0.2547655315
-0.2045487206	-0.193380988	-0.221656427	-0.249302801
-0.2102889885	-0.209445193	-0.21769258	-0.2485168455
-0.2146685156	-0.211416652	-0.221851371	-0.257206359
-0.2156404734	-0.209852204	-0.224060728	-0.2656837845
-0.2139138191	-0.160578464	-0.225165406	-0.262617825
-0.2147256896	-0.165259088	-0.231338611	-0.27186293
-0.207167289	-0.179504464	-0.219901938	-0.2577779735
-0.220946219	-0.174315077	-0.213858696	-0.2540659395
-0.2145198633	-0.185456997	-0.221461484	-0.257118129
-0.2105748584	-0.242705604	-0.219187146	-0.258452504
-0.2159606477	-0.216504286	-0.226594991	-0.264449543
-0.2227757865	-0.246635802	-0.218992202	-0.2551964665
-0.2177101716	-0.217865229	-0.223215974	-0.2551633165
-0.2220782639	-0.209343441	-0.224450614	-0.267624792
-0.2205345664	-0.218641093	-0.24375	-0.2870746345
-0.2426952024	-0.224479153	-0.236407136	-0.2796721185
-0.2358457591	-0.222138842	-0.221396503	-0.259179448
-0.2205116968	-0.224555468	-0.220291824	-0.2601690985
-0.2229244389	-0.21979853	-0.224840501	-0.264179853
-0.2294537078	-0.205018951	-0.225165406	-0.268257438
-0.2274640532	-0.23593905	-0.22776465	-0.2644973785
-0.2218381332	-0.224542749	-0.228089556	-0.2764725345
-0.23692063	-0.18987052	-0.237641777	-0.281464663
-0.2293507946	-0.228485666	-0.231598535	-0.275301119
-0.2256116161	-0.194373076	-0.218212429	-0.2616369445
-0.2281158366	-0.217598128	-0.2224362	-0.2607885485
-0.2206832187	-0.218806441	-0.222891068	-0.263702806
-0.2275669663	-0.234450917	-0.225750236	-0.266595241
-0.2286075328	-0.23301366	-0.228479442	-0.2759941495
-0.2245596148	-0.215881051	-0.223735822	-0.2674038535
-0.2182133026	-0.219391519	-0.226530009	-0.273793677
-0.2463314677	-0.22842207	-0.227244802	-0.274572918
-0.2434270294	-0.227480858	-0.238876418	-0.290799183
-0.2464915549	-0.213349953	-0.240046078	-0.2851549565
-0.2348051926	-0.223143649	-0.235237476	-0.282418497
-0.2365661513	-0.217343746	-0.218342391	-0.265308468
-0.2344735835	-0.246762993	-0.223865784	-0.2713027245
-0.2341419744	-0.220116507	-0.22951914	-0.2750719395
-0.2463543373	-0.229236092	-0.229974008	-0.2697461905
-0.2254972681	-0.209368879	-0.222761106	-0.2746221275
-0.2409571133	-0.231309303	-0.223540879	-0.275296963
-0.2424550716	-0.238292081	-0.230363894	-0.285210306
-0.2421120277	-0.206825062	-0.234067817	-0.289312495
-0.2416203315	-0.210933327	-0.237966682	-0.2851522095
-0.2432898118	-0.238088576	-0.236732042	-0.2855372925
-0.2468002944	-0.217521813	-0.23959121	-0.292137256
-0.2539584771	-0.224135738	-0.229779064	-0.2720978365
-0.2556050879	-0.227557172	-0.232313327	-0.2758658305
-0.2264120519	-0.200134822	-0.234522684	-0.28004862
-0.2531923458	-0.237796037	-0.237771739	-0.2877861305
-0.2520145617	-0.206672433	-0.241800567	-0.2908253135
-0.2467431204	-0.239233293	-0.243814981	-0.29093094
-0.2570001331	-0.214901681	-0.237511815	-0.283949933
-0.2436785949	-0.242820076	-0.245829395	-0.2969082935
-0.23580002	-0.240708707	-0.245569471	-0.291641251
-0.2500477767	-0.196166467	-0.235822306	-0.2886964015
-0.2495446456	-0.24039073	-0.23543242	-0.2910705515
-0.2521975184	-0.223919514	-0.246414225	-0.3019931945
-0.2463657721	-0.224860726	-0.248363658	-0.3006250235
-0.23832711	-0.231461932	-0.227894612	-0.2755186285
-0.2476693389	-0.233128132	-0.226205104	-0.2803308235
-0.247383469	-0.224237491	-0.236082231	-0.2885321855
-0.2579720908	-0.19528885	-0.238291588	-0.285688502
-0.2508596472	-0.209903081	-0.241735586	-0.2952675325
-0.2475321214	-0.230380809	-0.240955813	-0.2965294315
-0.2533295633	-0.219747653	-0.24258034	-0.2975777525
-0.2491444277	-0.226158073	-0.249468336	-0.3032938445
-0.2445362046	-0.224860726	-0.251677694	-0.3114803325
-0.250813908	-0.217992419	-0.231533554	-0.282696275
-0.2541185643	-0.242438503	-0.228024575	-0.285121923
-0.2600532238	-0.216237186	-0.228739367	-0.2787476645
-0.2464572505	-0.228307598	-0.235237476	-0.291068685
-0.2510769084	-0.226692274	-0.234392722	-0.29693534
-0.2725171522	-0.231258426	-0.238551512	-0.2996866735
-0.260773616	-0.226183511	-0.233288043	-0.2925176895
-0.2500706463	-0.228485666	-0.245244565	-0.3101893325
-0.2418261578	-0.24081046	-0.248883507	-0.3125792365
-0.262683227	-0.231322022	-0.244984641	-0.3025623675
-0.2562111321	-0.241904302	-0.230168951	-0.283159669
-0.2647414904	-0.236689476	-0.234132798	-0.2893351515
-0.2675544504	-0.228523823	-0.24076087	-0.290145559
-0.2641583158	-0.229719417	-0.239981096	-0.290539529
-0.2698985837	-0.251965099	-0.240306002	-0.297528202
-0.2587267874	-0.253669456	-0.235627363	-0.2912845155
-0.2648901428	-0.246279667	-0.231663516	-0.293476748
-0.2676459288	-0.240072753	-0.23959121	-0.308667699
-0.2621915308	-0.256989138	-0.245439509	-0.305972325
-0.2495332108	-0.223245402	-0.241800567	-0.296318107
-0.2646271425	-0.260410572	-0.24258034	-0.299961328
-0.2644098813	-0.249039709	-0.248883507	-0.3101841445
-0.258520961	-0.245770904	-0.239981096	-0.29215626
-0.2646843164	-0.261364504	-0.242515359	-0.303113534
-0.2642497942	-0.238635496	-0.247453922	-0.3123061535
-0.2627060966	-0.244308209	-0.253172259	-0.3022348515
-0.27742268	-0.250464247	-0.253497164	-0.304031857
-0.2709620198	-0.231054921	-0.237966682	-0.2900271955
-0.2666739711	-0.254814174	-0.246219282	-0.3006910545
-0.2665481883	-0.234667142	-0.247648866	-0.2989350175
-0.2716366728	-0.243494187	-0.246414225	-0.2978282955
-0.273088892	-0.224301086	-0.246219282	-0.301600257
-0.2617913129	-0.262979828	-0.239656191	-0.2974439395
-0.2606135288	-0.257396149	-0.24076087	-0.297092007
-0.2606707028	-0.226005444	-0.242515359	-0.3011563155
-0.2701387145	-0.257167205	-0.24258034	-0.304075339
-0.2693268439	-0.225954567	-0.257006144	-0.31089564
-0.2748955899	-0.268665259	-0.249923204	-0.307759681
-0.2728144569	-0.266693801	-0.250378072	-0.2996339995
-0.2734090663	-0.257141767	-0.244854679	-0.2979925115
-0.2638953155	-0.264035512	-0.245894376	-0.299608937
-0.280681597	-0.23399303	-0.249598299	-0.3099265815
-0.2769767229	-0.231652718	-0.250443053	-0.310299573
-0.2798468569	-0.269148584	-0.252782372	-0.307572575
-0.2642955334	-0.270077078	-0.263829159	-0.3257243985
-0.2734548055	-0.265765307	-0.257006144	-0.3184836555
-0.2803156836	-0.245592837	-0.259280482	-0.317230303
-0.2734433707	-0.244727939	-0.242970227	-0.293714203
-0.2642269246	-0.257459744	-0.253172259	-0.3067754435
-0.2778457675	-0.254648826	-0.254731805	-0.312254691
-0.2745182416	-0.249955483	-0.252327505	-0.309060753
-0.2780630286	-0.262102211	-0.257071125	-0.3150941825
-0.2825683385	-0.251380021	-0.26032018	-0.3115526205
-0.279446639	-0.266693801	-0.255186673	-0.307899867
-0.2833573395	-0.253249727	-0.257461011	-0.3073676595
-0.278211681	-0.260283381	-0.2650638	-0.318245743
-0.2824311209	-0.261300908	-0.264868856	-0.321225492
-0.2775942019	-0.25486505	-0.272731569	-0.3305634865
-0.2832887307	-0.228129531	-0.268832703	-0.3277898375
-0.2792179431	-0.270331459	-0.26032018	-0.3163779395
-0.2924136985	-0.255831701	-0.260840028	-0.3154563395
-0.2803385531	-0.256671161	-0.266688327	-0.3266884925
-0.2722427171	-0.229172496	-0.263049386	-0.325364189
-0.2815620764	-0.261466256	-0.264738894	-0.329228959
-0.2875996491	-0.275037521	-0.248948488	-0.307323639
-0.2866505609	-0.221795426	-0.252002599	-0.306108696
-0.2789778123	-0.249764697	-0.255511578	-0.312737618
-0.2824425557	-0.261517133	-0.256876181	-0.319619982
-0.2828542084	-0.243163491	-0.254731805	-0.31054798
-0.2837575574	-0.271501615	-0.260060255	-0.3238290545
-0.2767708966	-0.272366513	-0.258955577	-0.322650467
-0.3012756659	-0.257663249	-0.255836484	-0.3126611025
-0.2790006819	-0.24262929	-0.276435491	-0.3407559805
-0.2898637388	-0.285861464	-0.27279655	-0.336290225
-0.2826826865	-0.275762509	-0.255706522	-0.3148373115
-0.2813333805	-0.254572512	-0.258695652	-0.3148914395
-0.2710992374	-0.2664267	-0.261424858	-0.32014544
-0.2840662969	-0.232657526	-0.256681238	-0.317885193
-0.2982797492	-0.259736461	-0.257461011	-0.3212555545
-0.289349173	-0.274045433	-0.258305766	-0.318720887
-0.2843750364	-0.268690697	-0.257331049	-0.3233220975
-0.2949750929	-0.206634275	-0.258045841	-0.318451924
-0.2874967359	-0.275927857	-0.262984405	-0.3225010895
-0.28586156	-0.262369311	-0.260450142	-0.3156001885
-0.2955010936	-0.219849406	-0.263504253	-0.3173872395
-0.2791035951	-0.226514207	-0.268572779	-0.3279850675
-0.2896922169	-0.246762993	-0.265713611	-0.325595199
-0.2910529577	-0.268283686	-0.272406664	-0.3371099775
-0.2890976074	-0.25570451	-0.270782136	-0.333524969
-0.2939917004	-0.269949887	-0.250118147	-0.315250123
-0.2827855996	-0.252206761	-0.254926749	-0.322134929
-0.290526957	-0.244867849	-0.249793242	-0.3168594925
-0.2961757466	-0.239474956	-0.253757089	-0.3182969
-0.2911101316	-0.262191244	-0.253562146	-0.318281146
-0.2887202591	-0.257548778	-0.258305766	-0.3193654
-0.2920706546	-0.236307904	-0.2568112	-0.322556438
-0.2951008757	-0.24748798	-0.265973535	-0.3282111585
-0.2899437824	-0.27227748	-0.261359877	-0.3241525325
-0.3034711469	-0.243812165	-0.260450142	-0.3167730945
-0.2937401349	-0.261402661	-0.26389414	-0.322239029
-0.294186092	-0.247309913	-0.265193762	-0.3205455135
-0.3051177576	-0.250540561	-0.271561909	-0.3340443225
-0.2892462598	-0.2522322	-0.256681238	-0.317855705
-0.2977080093	-0.254470759	-0.267208176	-0.3300239185
-0.2785890292	-0.236905701	-0.264154064	-0.3205528385
-0.2965645297	-0.257625092	-0.264998819	-0.3237336525
-0.2998691859	-0.224962479	-0.261814745	-0.327399952
-0.3080336308	-0.248696294	-0.273706285	-0.340046397
-0.3033224945	-0.23176719	-0.273901229	-0.337979549
-0.3032310162	-0.251481774	-0.259020558	-0.307814959
-0.3012527963	-0.241420976	-0.259670369	-0.327219713
-0.3000864471	-0.258528147	-0.264219045	-0.3301983585
-0.298908663	-0.263514029	-0.262594518	-0.322866029
-0.3047518441	-0.266655643	-0.260840028	-0.319376998
-0.3057009322	-0.241166595	-0.262204631	-0.330646609
-0.2994804028	-0.24944672	-0.268377836	-0.3345963685
-0.3021218409	-0.269517438	-0.26155482	-0.322113152
-0.2970104867	-0.274058152	-0.261229915	-0.325991728
-0.3028307983	-0.23455267	-0.262204631	-0.3265697875
-0.3070273687	-0.231805347	-0.272276701	-0.342420395
-0.3005781433	-0.253008064	-0.255771503	-0.317077613
-0.3026478415	-0.271005571	-0.259605388	-0.330314245
-0.3078049348	-0.247437104	-0.254731805	-0.325824612
-0.3029794506	-0.259800056	-0.263764178	-0.3286655135
-0.2973077915	-0.255780825	-0.26447897	-0.3348041115
-0.3015615358	-0.282796164	-0.265973535	-0.326021521
-0.3068329771	-0.231741752	-0.264998819	-0.3336016825
-0.3086854142	-0.2680929	-0.274486059	-0.3369220365
-0.2971820087	-0.266439419	-0.274486059	-0.329739507
-0.3069816295	-0.236460533	-0.271172023	-0.3299608675
-0.2841806448	-0.25055328	-0.268507798	-0.332360843
-0.3218468652	-0.277454148	-0.267078214	-0.334180317
-0.2961986162	-0.264455242	-0.27104206	-0.34115785
-0.3068558467	-0.227608049	-0.266948251	-0.3422100215
-0.3076219781	-0.241764392	-0.267013233	-0.339300612
-0.296770356	-0.262776322	-0.265973535	-0.3312741475
-0.2968046604	-0.268360001	-0.263049386	-0.334773215
-0.3022133193	-0.24220956	-0.262009688	-0.3335183715
-0.3106979384	-0.249370405	-0.269612476	-0.331066674
-0.3006810565	-0.255335657	-0.270132325	-0.3385115685
-0.298062488	-0.250069955	-0.265323724	-0.3374815955
-0.3046260614	-0.27101829	-0.274031191	-0.336279471
-0.3046260614	-0.257637811	-0.277475189	-0.332616646
-0.3069015859	-0.267724047	-0.274421078	-0.3394432395
-0.2994460984	-0.252829997	-0.275265832	-0.345426122
-0.2988286194	-0.24680115	-0.277020321	-0.343094162
-0.3007382305	-0.258388237	-0.276760397	-0.3381879385
-0.3117270701	-0.29078375	-0.268247873	-0.3332517335
-0.3128819846	-0.263272367	-0.271107042	-0.3341211885
-0.3024763196	-0.259164102	-0.283843336	-0.354358549
-0.3125275059	-0.273396759	-0.276890359	-0.349979767
-0.3074161518	-0.276563812	-0.262464556	-0.332321588
-0.3089712841	-0.269479281	-0.267857987	-0.337334659
-0.3058381498	-0.260537763	-0.267403119	-0.338338959
-0.3151918135	-0.251723436	-0.275525756	-0.339096073
-0.3072446298	-0.27477042	-0.26980742	-0.3385791255
-0.3071074122	-0.250438808	-0.269092628	-0.3352461055
-0.3107436776	-0.275686195	-0.274096172	-0.343545312
-0.3185765133	-0.258464552	-0.272991493	-0.3349938125
-0.3173644249	-0.239894686	-0.278514887	-0.350558859
-0.3275185244	-0.254063748	-0.274681002	-0.3489595605
-0.3126990278	-0.269275775	-0.27338138	-0.345513823
-0.3021561453	-0.233535143	-0.270262287	-0.3358292015
-0.3074504561	-0.254407163	-0.273316399	-0.3416244485
-0.3173758597	-0.274617791	-0.272861531	-0.343594979
-0.3169870766	-0.269492	-0.276045605	-0.3490096855
-0.3136824204	-0.262216682	-0.274745983	-0.348064397
-0.3183020782	-0.270496808	-0.273576323	-0.3466338565
-0.3144371169	-0.267202564	-0.272081758	-0.3457731
-0.3173644249	-0.273841927	-0.275980624	-0.35291283
-0.3119900704	-0.260664954	-0.276630435	-0.352153463
-0.3157635534	-0.263068861	-0.283258507	-0.3556154115
-0.3180733823	-0.26893236	-0.275785681	-0.350890038
-0.3305258759	-0.243354277	-0.273056474	-0.346790326
-0.3157178142	-0.27686907	-0.283778355	-0.357816495
-0.3116698961	-0.267736766	-0.290471408	-0.3600006385
-0.3174902077	-0.268245529	-0.283713374	-0.355512191
-0.3237221719	-0.263946478	-0.282153828	-0.3542394575
-0.3245912164	-0.275215589	-0.281958885	-0.3450464615
-0.3214695169	-0.251774313	-0.281763941	-0.352427273
-0.3285933953	-0.269199461	-0.282803639	-0.350958053
-0.3229217361	-0.278382641	-0.28644258	-0.3610992015
-0.3220298219	-0.254216377	-0.282933601	-0.3527931285
-0.3152375527	-0.254954084	-0.287222353	-0.3611339135
-0.3248885211	-0.242438503	-0.284168242	-0.354185024
-0.3215838649	-0.272493704	-0.287287335	-0.354574838
-0.3236878675	-0.267711328	-0.294045369	-0.370377035
-0.3244654336	-0.256378622	-0.295669896	-0.365684847
-0.3257918701	-0.259431202	-0.279619565	-0.342685812
-0.3254488262	-0.235850017	-0.28462311	-0.3516034365
-0.3184164262	-0.2586299	-0.281179112	-0.348851457
-0.3359688391	-0.240772303	-0.281504017	-0.3560677825
-0.3357401432	-0.232759279	-0.280399338	-0.353968206
-0.3306973979	-0.270802066	-0.279034735	-0.350690957
-0.3186451221	-0.26698634	-0.281763941	-0.355347212
-0.3245454772	-0.23162728	-0.277410208	-0.355314331
-0.3246483904	-0.248658136	-0.280854206	-0.355172314
-0.3265465667	-0.257434306	-0.281893904	-0.348718901
-0.3260434356	-0.274058152	-0.281439036	-0.3472161895
-0.3320123995	-0.263793849	-0.28111413	-0.3536344685
-0.3381757549	-0.253084378	-0.283193526	-0.35521252
-0.325906218	-0.260245224	-0.276565454	-0.346781861
-0.3231961712	-0.271323548	-0.278904773	-0.356806935
-0.3332130531	-0.27741599	-0.288846881	-0.3535582585
-0.331589312	-0.235328534	-0.277930057	-0.348262374
-0.3320009647	-0.250375213	-0.284753072	-0.357760957
-0.3325727045	-0.251558088	-0.277085302	-0.3531367845
-0.3309260938	-0.265294701	-0.278189981	-0.3493444915
-0.3239165634	-0.242565694	-0.279164698	-0.3492619075
-0.3261120444	-0.256187835	-0.282023866	-0.35468138
-0.3175702512	-0.265396454	-0.288456994	-0.359712341
-0.3155462922	-0.275279184	-0.287222353	-0.352843711
-0.3117385049	-0.271463458	-0.285467864	-0.3579185755
-0.3221784743	-0.257866755	-0.274291115	-0.3464220745
-0.3299312665	-0.251570807	-0.290081522	-0.3591980595
-0.3289250044	-0.263692096	-0.285142958	-0.348897156
-0.3170671202	-0.262140368	-0.284168242	-0.348859967
-0.3372266668	-0.257052733	-0.281893904	-0.346335676
-0.3172843813	-0.271463458	-0.279554584	-0.357588582
-0.3139454207	-0.269402966	-0.279164698	-0.3547556875
-0.3279644814	-0.274617791	-0.279814509	-0.3506722685
-0.325288739	-0.262305716	-0.288067108	-0.3560941825
-0.3240995202	-0.275915138	-0.279554584	-0.3548114585
-0.3235849543	-0.279056753	-0.283518431	-0.3596553135
-0.3148144652	-0.235392129	-0.288716919	-0.3568353545
-0.3176274252	-0.253008064	-0.288456994	-0.362082829
-0.3135452028	-0.279718145	-0.287352316	-0.356937166
-0.328776352	-0.259443922	-0.279034735	-0.354354357
-0.3239279982	-0.273994556	-0.284168242	-0.3456729315
-0.3271526109	-0.249739259	-0.28644258	-0.36210255
-0.3277700899	-0.248696294	-0.281309074	-0.351741262
-0.3035511905	-0.268245529	-0.284233223	-0.356287429
-0.3214123429	-0.256136959	-0.281439036	-0.3513602275
-0.3183821218	-0.265663555	-0.278839792	-0.352289915
-0.3246255208	-0.265332858	-0.27870983	-0.3547569085
-0.332263965	-0.292157411	-0.284233223	-0.3542879855
-0.3372495364	-0.261898705	-0.284168242	-0.352926223
-0.3228759969	-0.250896696	-0.280594282	-0.3616278275
-0.31341942	-0.219277047	-0.278579868	-0.353525988
-0.3240080418	-0.26280176	-0.282738658	-0.353449203
-0.3243167813	-0.290949098	-0.281309074	-0.357818407
-0.3156835098	-0.252550177	-0.282023866	-0.350183929
-0.3274041764	-0.276322149	-0.284363185	-0.3576910395
-0.328158873	-0.268118338	-0.279489603	-0.3563143225
-0.3155119878	-0.268779731	-0.283648393	-0.3584211885
-0.3210807338	-0.267024497	-0.287937146	-0.361359206
-0.3278844379	-0.290885503	-0.274616021	-0.3455365245
-0.3181191215	-0.275342779	-0.282348771	-0.361720295
-0.3136824204	-0.304494925	-0.283388469	-0.360622729
-0.3234934759	-0.242463941	-0.279424622	-0.354146812
-0.3250257387	-0.267711328	-0.286637524	-0.3660808815
-0.3312920073	-0.293696421	-0.287677221	-0.361586213
-0.3213780385	-0.27686907	-0.28819707	-0.3636666785
-0.3266266102	-0.263310524	-0.285922732	-0.3567475465
-0.3213437341	-0.261033807	-0.290926276	-0.360953262
-0.3269467845	-0.255361095	-0.283778355	-0.3547695385
-0.3240309114	-0.268805169	-0.28111413	-0.3537481115
-0.3257118265	-0.275966015	-0.284493147	-0.359972804
-0.3274156112	-0.262700008	-0.284298204	-0.357627262
-0.3378670154	-0.296570934	-0.288456994	-0.3568897525
-0.3195370363	-0.287502226	-0.282023866	-0.3557478605
-0.3286734388	-0.284462364	-0.280399338	-0.3532535515
-0.3207376899	-0.279120348	-0.281244093	-0.3508086035
-0.3383358421	-0.300755514	-0.277995038	-0.3565803145
-0.3220755611	-0.288074585	-0.286182656	-0.3573636755
-0.330800311	-0.264938567	-0.287417297	-0.3644175
-0.3255403045	-0.259024192	-0.292615784	-0.363843103
-0.3316579208	-0.290465773	-0.288976843	-0.3597467125
